# Supplementary material for: The potential value of thromboelastography and conventional coagulation detection in guiding the management of venous thrombosis after traumatic brain injury
Source: PLoS One. 2026 Feb 20;21(2):e0343043. doi: 10.1371/journal.pone.0343043 (PMC12923022; doi:10.1371/journal.pone.0343043)
Supplement: S1 Raw Data — The raw dataset used for statistical analysis is provided as supporting information file. (XLS) [file pone.0343043.s001.xls]

## Sheet: 24h
group	GCS	gender	PT	APTT	FIB	TT	D-D	PLT	TEG-R	TEG-α	TEG-MA	TEG-CI
1	14	2	12.7	31.4	2.86	14.4	2.24	113	5.6	64	53.4	-0.8
1	14	1	10.9	30.1	2.88	13.2	1.19	289	3.8	73.4	64.9	2.9
1	14	1	13.8	31.7	5.5	13	1.56	181	4.2	65.9	63.2	1.6
1	15	1	10.8	26.7	3.75	11.6	0.36	292	4.5	65.5	61.4	1.1
1	14	2	12.1	31	2.43	16.7	2.08	250	5.4	69.7	60.3	0.8
1	11	2	13.5	31.3	2.5	15.5	0.56	215	5	66.6	58.2	0.5
1	14	1	13.1	30.6	5.46	13.5	1.51	156	5	66.6	61.4	0.9
1	15	1	10.4	25.5	4.67	17.4	0.64	213	5.2	70.5	71	2.4
1	13	1	11.3	28.1	3.75	15.4	4.44	194	4.3	70.1	64	2.1
1	12	2	12.1	27.4	2.71	16.6	7.31	261	3.6	70.3	61.5	2.2
1	14	1	11.4	28.8	4.02	12.9	0.64	174	4.5	66.9	57.7	0.8
1	10	1	12.4	27.8	3.38	13.3	0.51	188	4.6	65.5	58.4	0.7
1	15	1	11.5	29.9	3.94	13.2	0.25	267	5	64.8	57.5	0.3
1	15	1	12	27.5	2.91	14.6	0.34	185	5.7	68.7	58.9	0.9
1	13	2	13.8	29.3	4.08	14.6	1.54	281	4.3	73.7	64.2	2.5
1	10	1	12.4	32.1	4.15	14.1	0.9	264	6.2	72.6	70.8	1.9
1	6	1	12.7	26.9	5.45	13.8	9.95	164	3.8	78.4	72.7	4.2
1	11	1	12.7	26.8	2.65	15.1	0.39	264	4.8	62.9	56.1	0
1	15	1	11.9	28.9	3.3	13.1	0.76	176	4.9	57.6	54.4	-0.8
1	13	1	15.6	29	2.97	14.6	0.68	232	4.7	57.2	47.8	-1.7
1	15	1	13.2	29.7	2.83	13.8	0.3	285	5	67.2	49.5	0.3
1	10	1	16.1	32.8	4.04	12.8	2.2	171	7.2	36.8	51.5	-4.5
1	8	1	12.8	24.8	3.64	13.1	5.36	158	4.4	64.8	54.8	0.2
1	15	1	11.3	31.5	3.38	13.3	0.53	240	5.7	62.2	61.3	0
1	11	1	11.7	30.4	3.12	13.8	1.14	212	4.5	73.1	65.9	2.3
1	15	1	13.5	30.1	4.24	15.6	1.51	99	5.1	69.8	60.6	1.1
1	13	1	12.5	30.5	3.34	13.9	1.41	189	4.4	62.7	55.8	0.2
1	14	2	11.4	30.9	3.46	15.4	4.37	143	4.3	70	61.5	1.7
1	14	1	11.5	29.3	1.67	16.4	2.82	240	6	67.3	58.9	0
1	13	1	11.2	25.5	1.14	19.1	25.67	127	4.3	60	49	-0.9
1	12	1	12	28	2.99	14.5	4.76	118	4.9	57.6	52.5	-1.2
1	8	1	11.6	29.6	7.22	16.5	3.59	182	8.6	65.1	74.6	0.1
1	14	1	14.8	26.2	3.15	15	1.96	250	4.2	64.8	61.4	1.2
1	15	1	12.7	29.8	2.39	13.7	0.4	341	7.5	58.5	44.2	-2.3
1	10	1	10.6	26.4	3.51	18.4	2.35	174	6.2	64	56.8	-0.8
1	14	1	11.4	28.8	4.02	12.9	0.64	157	4.5	66.9	57.7	0.8
1	11	1	12.5	35.6	4.47	11.4	1.81	115	4.2	75.6	67.6	3.2
1	8	1	11	30.6	4.04	11.6	2.34	320	4.5	68.4	57	0.8
1	10	1	14.6	34.3	2.96	13.4	4.21	168	4.2	70.6	61.6	1.8
1	15	1	15.8	31.2	3.7	13.7	0.68	314	4.2	55.2	49.8	-1.3
1	13	2	13	29.7	4.83	12.1	5.21	262	2.7	77.2	72.1	3.8
2	7	1	11.5	32.7	3.15	14.8	10.84	108	5.8	60.6	56.8	0.8
2	11	1	13.2	33.2	4.17	11.4	1.16	156	8	53.9	62.5	-2.4
2	8	1	11.1	27.4	5.54	13.7	5.26	182	3.1	75.9	68.6	4
2	12	1	12.2	26.5	5.83	12.9	1.66	209	3.8	75.6	67.5	3.4
2	11	1	13.8	31.6	3.34	14.6	0.98	212	4.7	72.4	75.2	1.8
2	4	2	12.5	32	5.66	12.7	8.22	289	6	66.4	66.9	0.9
2	3	1	19.4	44.6	2.79	15.3	1.23	306	6.2	74.2	66.3	1.6
2	10	1	12.4	32.1	4.15	14.1	0.9	264	6.2	72.6	70.8	1.9
2	6	1	13.7	35.6	6.41	14.1	4.6	177	4.7	75.1	75.3	3.7
2	8	1	14.6	28.9	2.41	11.2	25.27	249	6.1	51.2	44.6	-3.6
2	11	1	14.2	24.9	2.73	16.8	0.39	75	4.6	55.9	45.2	-2
2	4	2	14.3	30.6	6.43	13.3	9.29	202	5.4	76.6	75.4	3.3
2	8	1	13.6	25.7	4.24	14.6	25.58	126	4.2	73.3	67.1	2.8
2	8	1	12.3	34.1	3.45	14.9	1.46	157	6.1	67.1	66	0.8
2	10	1	16	38.3	2.71	11.9	2.8	184	7.4	37.8	50.5	5.5
2	6	2	13.8	28.5	3.17	17.4	2.19	182	4	76.6	71.3	3.8
2	8	1	11	24.7	3.84	18.8	0.76	139	5.1	72.3	69.2	-0.4
2	10	1	14.1	31.8	4.93	19.8	8.96	198	5.4	60.6	61.7	0
2	6	1	12.3	31.6	5.21	21.3	2.47	199	5.4	70.8	77	3.1
2	5	1	11.3	22.9	4.76	18.1	3.9	150	3.7	74.6	69.4	36
2	5	1	13.3	26.4	2.21	13.5	2.96	174	5.6	68.6	59.6	0.5
2	11	1	13.7	28.6	4.1	13.7	8.05	334	4.4	75.4	72.3	3.5
2	10	1	13.5	30.7	3.51	14.3	1.84	201	6.2	68.8	65.4	0.9
2	8	1	14.5	25.5	2.21	17	2.34	217	4.4	68.9	64.7	1.9
2	8	2	12.5	33.1	3.83	13.9	1.24	156	5.1	76.2	77.4	3.8
2	13	2	11	26.1	3.24	13.6	9.15	198	2.9	68.4	55.1	1.6
2	13	1	10.6	29	4.22	13	1.66	189	6.9	62.4	59	-1
2	8	1	10.9	25.6	4.74	15	2.98	208	5.4	73.2	69	2.2
2	8	1	14.8	30.1	4.76	13.8	1.72	173	5	74.9	71.8	3.1
2	6	1	12.5	27.4	3.02	14.7	2.75	144	4.5	73.7	65.9	2.5

## Sheet: 72h
group	GCS	gender	PT	APTT	FIB	TT	D-D	PLT	TEG-R	TEG-α	TEG-MA	TEG-CI
1	14	2	12.4	28	3.6	14.8	13.88	127	4.6	57.6	56.3	-0.5
1	14	1	11.3	28.8	4.63	13.8	2.1	316	3.8	73.4	64.9	2.9
1	14	1	13.5	30.9	5.23	12	1.75	183	4.8	70.8	69	2.4
1	15	1	11.1	30.5	3.81	11.8	0.7	307	4.3	72	63.9	2.3
1	14	2	12.2	31.9	1.83	17.5	2.44	257	4.5	70.8	60.8	1.6
1	11	2	11.1	29.5	2.81	16.1	0.36	221	5.5	68.6	55.8	0.1
1	14	1	11.3	31.1	3.98	11.6	1.44	206	5.8	65.9	66.5	1
1	15	1	14.1	26.3	2.26	17.5	0.4	206	6.3	52.3	62.1	-1.6
1	13	1	11.7	29.8	2.01	12.3	1.14	272	5.8	69	68	1.5
1	12	2	11.4	26	1.66	15.1	5.74	275	2.9	68.9	60.5	2.4
1	14	1	12	27.9	3.16	12.6	1.3	220	4.6	70.5	64.3	1.9
1	10	1	13.5	30.3	2.11	12.2	1.01	183	5.8	70.7	64.3	1.2
1	15	1	12.4	29.8	4.87	13	1.48	231	4.7	66.7	59.9	0.9
1	15	1	13.2	23.9	3.98	14.9	0.81	215	4.5	69	60	0.9
1	13	2	11.9	29.7	4.41	15.3	2.14	211	4.7	69.8	59	1.1
1	10	1	13.8	29.2	3.73	14.6	1.59	260	4.3	73.7	64.2	2.5
1	6	1	13.6	28.9	2.8	13.5	4.58	201	4.4	60.8	52.1	-0.6
1	11	1	13.3	25.9	3.87	15	0.21	239	4.6	70.1	57.2	1.5
1	15	1	11.5	34.3	2.99	11.8	0.93	219	4.5	70.8	54.9	1
1	13	1	14	31.5	3.31	12	0.68	205	5.7	60.9	58.3	-0.5
1	15	1	11.8	28.6	3.65	14.2	0.36	274	4.4	66.6	55.4	0.5
1	10	1	14.8	36.1	3.71	11.5	1	199	4.7	72.5	63.5	-3.5
1	8	1	12.5	24.8	4.01	12.1	1.4	157	4.5	73.7	68.2	2.8
1	15	1	11.1	31	2.8	12	0.64	272	6.3	58.7	62.5	-0.6
1	11	1	11.8	31.2	3.76	14.1	1.28	190	4.3	69.5	65.3	2.1
1	15	1	12.6	28.6	5.23	15.9	0.98	114	4.9	73.6	65.3	2.2
1	13	1	11.6	25.4	3.15	13.9	0.75	166	6.4	53.3	56.2	-2
1	14	2	11.5	28.5	2.85	14.9	7.64	147	4	1.3	61.5	1.7
1	14	1	12	27.1	2.74	15.2	0.67	229	4.7	68.6	63.6	1.6
1	13	1	11.2	23.2	4.33	15.5	1.36	242	3.5	74.2	60.3	2.5
1	12	1	11.2	26.7	3.73	15.3	1.98	150	3.9	69.5	60.7	1.8
1	8	1	13.7	47.3	1.98	19.4	2.02	148	3.9	75.5	66.5	3.1
1	14	1	13	26.5	3.15	15	1.96	272	4.4	72.7	67.2	2.7
1	15	1	13.2	26.2	3.12	13.5	0.88	329	6.8	60.2	50.6	-1.6
1	10	1	12.1	27.9	3.3	14.6	12.64	220	4.9	63.5	48.8	-1.1
1	14	1	12	27.9	5.28	12.6	1.3	171	4.6	70.5	64.3	1.9
1	11	1	13	29.6	4.95	12.4	3.28	99	4.3	72.3	66.3	2.8
1	8	1	12.3	25.4	4.68	13.6	3.84	350	4.2	71.6	65.4	2.5
1	10	1	14.6	36.9	3.38	13.5	2.19	123	6	66.4	60.8	0
1	15	1	13.7	28.4	3.84	14.6	1.16	293	3.9	69.2	61.6	1.9
1	13	2	13.6	31.3	4.3	13.8	6.86	252	4.6	66.8	64.6	1.6
2	7	1	13.8	32.9	6.18	13.6	5.47	117	5.4	76.3	73.6	3.1
2	11	1	16	36.8	5.71	8.7	4.81	145	4.9	49.7	53.4	-1.9
2	8	1	12.7	27.7	4.93	14.3	9.25	305	4.1	75.3	70.1	3.5
2	12	1	12.9	29.8	6.22	12.9	1.94	215	4.8	62.7	57.9	0.1
2	11	1	13.4	29.3	4.44	13.5	0.71	306	4.7	74.2	74.2	1.9
2	4	2	13	29.7	4.75	12.9	5.88	276	4.2	76.5	68.9	3.4
2	3	1	15.9	35.4	2.93	15.8	1.17	389	5.1	75.2	69.3	3.7
2	10	1	13.8	29.2	4.08	14.6	1.59	260	4.3	73.7	64.2	2.5
2	6	1	13	31.9	6.21	13.5	6.44	231	4.8	73.2	70.3	3.2
2	8	1	16	28.4	3.22	15.3	23.71	234	5.2	58.2	45.6	-3
2	11	1	15.3	30.5	2.48	17.4	0.37	58	5	52	41.2	-3.3
2	4	2	14.7	31.4	4.33	14	6.61	237	4.9	83.6	79.5	4.8
2	8	1	13.2	25.1	5.06	14.2	7.49	97	5.2	73	66.9	2.1
2	8	1	13.1	40.1	2.22	16.5	0.41	141	4.8	76.4	68.6	2.9
2	10	1	13.9	30.7	4.34	11.7	4.3	147	4.6	70.2	63.5	1.8
2	6	2	13.1	27.3	3.37	16.7	4.93	173	4.8	73.3	70.2	2.8
2	8	1	13	29	3.89	14.5	1.05	101	3.8	70.3	61	1.9
2	10	1	15.7	34.7	3.81	13.4	4.71	261	5	73.1	68.8	2.5
2	6	1	11.4	28	5.37	18.1	3.96	177	4.8	79.7	78.7	4.4
2	5	1	10.9	24.8	5.24	17	1.68	134	5.4	72.7	68.6	2.1
2	5	1	12.1	36.9	2.77	12.4	0.42	154	6.5	59.6	57.5	-1.3
2	11	1	13.6	29.2	3.97	14.4	5.49	330	4.9	68.4	69.4	2.1
2	10	1	12.6	331.4	2.5	15	1.17	156	4.9	66.6	66.5	1.6
2	8	1	15.3	29.5	2.22	16	1.95	240	5.1	64.2	58.5	0.2
2	8	2	13.2	44.4	4.61	11.4	2.09	136	5.8	78.7	77.4	3.5
2	13	2	11.6	26.4	2.56	15.4	10	235	4.2	71.8	60.5	1.9
2	13	1	10.2	32.4	4.55	14.9	4.1	212	6.2	71.3	68.5	1.5
2	8	1	15.1	29.1	4.8	14.5	2.33	192	4.8	77.3	72.9	3.5
2	8	1	12.3	30.2	3.27	13.8	4.18	266	4.7	67.4	60.1	1
2	6	1	12.5	27.5	2.8	15	1.52	162	4.2	71.8	61.3	1.9

## Sheet: 168h
group	GCS	gender	PT	APTT	FIB	TT	D-D	PLT	TEG-R	TEG-α	TEG-MA	TEG-CI
1	14	2	11.5	33.5	2.88	14.5	1.16	167	4.4	65.5	52.4	0
1	14	1	11.5	29.9	3.13	13.9	2.8	354	4.1	74.3	64.8	2.7
1	14	1	12.7	29.2	4.86	12.5	1.74	250	5.7	72.4	70.3	2.2
1	15	1	12.2	29.3	3.87	13.2	0.39	307	4.5	70.9	65.5	2.2
1	14	2	11.8	31.4	2.46	18	3.61	258	4	72.1	63.4	2.4
1	11	2	11.3	29.2	2.96	16.2	0.38	229	5.3	68.7	56.8	0.2
1	14	1	12	32	5.91	12.6	1.32	289	5.7	72.8	68.6	2
1	15	1	11	28.4	6.67	17.7	0.67	243	5.6	73	68.3	2.2
1	13	1	11.1	30.9	5.18	14	2.27	295	4.6	75.3	70.6	3.2
1	12	2	11.5	31.4	2.96	14.2	1.72	272	3.7	75.7	65.8	3.2
1	14	1	11.8	28.2	5.24	12.3	1.4	272	4.5	72	65.3	1.2
1	10	1	13.8	34.7	5.9	11.8	1.55	229	5.5	73.5	72.1	2.6
1	15	1	12.3	29.9	4.23	13.2	1.58	279	4.8	66.9	58.5	0.9
1	15	1	12.7	29.1	3.88	13.4	0.71	267	4.8	68.7	57.7	0.8
1	13	2	12.4	32.1	4.15	14.4	0.9	285	6	68.8	60	1.5
1	10	1	11.9	29.7	2.81	15.3	2.14	267	4.7	69.5	59	1.1
1	6	1	11.3	30.6	3.38	14.2	1.63	250	4.4	77.1	66.7	3
1	11	1	12.1	25.3	3.88	13.3	0.77	243	4.3	73.1	64	2.3
1	15	1	12.7	32.3	4.93	11.9	0.97	258	5.6	72.4	64.6	1.5
1	13	1	13	31	3.18	13	0.75	243	5.8	58.3	60.2	0
1	15	1	15.1	31.1	3.5	12.6	1.29	241	5.1	64.4	62	0.6
1	10	1	14.6	30.5	4.55	12.3	1.47	289	4.3	71.8	65.2	2.3
1	8	1	12.8	27.8	4.38	15.7	1.06	228	5.3	70	66.4	1.7
1	15	1	12.2	33.8	5.33	12.4	0.85	303	6	67.4	66	0.9
1	11	1	11.6	32.3	3.79	14.2	1.13	258	4.6	66.8	64.6	1.6
1	15	1	13.9	30.4	4.2	14.3	1.38	176	4.9	76.3	68.7	2.9
1	13	1	11.7	26.8	3.47	15	1.04	230	9.7	46.9	55.4	-5
1	14	2	11.2	31.1	3.53	15.5	6.51	198	4	72.3	63.1	2.3
1	14	1	11.8	32.6	3.42	13	1.13	230	4.7	68.6	63.6	1.6
1	13	1	10.4	27.4	4.23	15.3	2.67	337	3.7	73.6	66	3.1
1	12	1	11.8	28.4	3.88	13.7	2.4	222	4.7	67.5	59.5	1
1	8	1	13.3	53.2	1.87	19.2	3.25	143	4.1	70.2	67.6	2.1
1	14	1	12.7	28.3	3.49	13.7	1.89	259	4.2	73.5	68.3	3
1	15	1	11.6	32.3	3.79	14.2	1.13	258	4.6	66.8	64.6	1.6
1	10	1	11.8	30.8	3.21	15	1.09	272	4.9	54.1	46.2	-3.1
1	14	1	9.9	28.3	2.57	13.8	1.18	359	5.8	66	62.1	0.5
1	11	1	13	32.6	4.09	12.9	2.81	176	5.6	63.7	60.6	0.1
1	8	1	13.7	26.8	4.95	12.7	2.92	381	5.1	70.6	68	2.1									68	2.1
1	10	1	14.1	41.5	5.33	13	0.81	303	6	67.4	66	0.9
1	15	1	11.6	32.3	3.79	14.2	1.13	258	4.6	66.8	64.6	1.6
1	13	2	15	29.5	3.81	13.6	0.95	217	5.8	72.1	66.8	2
2	7	1	12.2	34.2	3.6	13.1	3.81	190	7.2	68.5	67.5	0.4
2	11	1	14.4	28.4	5.73	11.1	4	157	6.3	58.9	59.7	-1.1
2	8	1	12.4	30.9	4.63	13.4	4.58	599	4.5	78.9	73.5	4
2	12	1	14	28.4	5.82	12.5	4.43	290	4.2	76	72.6	3.8
2	11	1	13.7	33.9	5.23	12.4	0.84	351	4.7	72.3	72.3	2
2	4	2	12.1	33.1	3.81	14.9	3.07	248	4.9	76.6	70.6	3.1
2	3	1	14.1	35.4	1.83	17.4	1.08	749	4.6	78	69.3	3.3
2	10	1	11.9	29.7	2.81	15.3	2.14	267	4.7	69.5	59	1.1
2	6	1	12.9	34.3	3.98	13.7	1.69	132	4.9	71.5	64	1.8
2	8	1	13.1	32.6	2.26	15.3	4.29	258	4.5	69.2	58.6	1.2
2	11	1	14.8	28.8	2.01	17.3	0.52	71	4.1	48.3	37.2	-3.9
2	4	2	17.2	27.3	1.66	15	2.51	228	2.5	74.1	63	3.5
2	8	1	12.2	30.1	3.16	15.2	1.32	84	4	75.7	66.4	3.1
2	8	1	13.3	47.5	2.11	16.1	0.49	143	6.5	68.8	63.7	0.5
2	10	1	14.8	26.9	4.87	13	5	157	4.3	71.8	66.1	2.5
2	6	2	12.9	34.3	3.98	13.7	1.69	132	4.9	71.5	64	1.8
2	8	1	14.9	36.7	4.41	11.8	0.79	194	3	71.2	67.2	1.8
2	10	1	12.6	38.5	3.73	13.2	1.54	503	3	72.3	68.9	2
2	6	1	11.6	37.1	2.8	13.3	0.33	145	3.9	73.6	60.6	2.3
2	5	1	13.2	30.2	3.87	14.8	4.41	390	4.5	69.2	68.3	2
2	5	1	11.7	27.1	2.99	15.2	1.65	136	2.6	76.7	66.7	4.1
2	11	1	15.7	28.7	3.31	16.5	1.99	196	4.6	72.8	63.8	2.1
2	10	1	12.3	33.7	3.65	14.2	0.86	128	5.5	79	74.9	3.5
2	8	1	11.9	33.2	3.71	13.8	8.35	239	4.9	74.9	63.5	2.1
2	8	2	9.5	32.1	4.55	14.6	1.76	235	7.5	57.4	58.4	-2
2	13	2	14.8	30.9	4.01	13.3	1.4	178	4.8	74.7	68.3	2.8
2	13	1	14.4	30.2	2.8	14.7	1.95	320	4.2	77.3	71.2	2.6
2	8	1	13.9	33.1	3.76	14.4	1.33	350	5.4	75.3	69.3	2.5
2	8	1	10.4	37.4	5.23	12.2	1.97	304	5.5	74.5	72.6	2.8
2	6	1	13	29.1	3.15	15.8	2.52	187	4.5	67.6	56.1	0.8
